# Supplementary material for: Phenotypic Diversity of Cryptococcus neoformans var. neoformans Clinical Isolates from Localized and Disseminated Infections
Source: Microorganisms. 2022 Jan 29;10(2):321. doi: 10.3390/microorganisms10020321 (PMC8878387; doi:10.3390/microorganisms10020321)
Supplement: Supplementary file 1 [file microorganisms-10-00321-s001.zip]

Archive with 1 entries (1 files):
- microorganisms-1564988-supplementary.pdf
